# Supplementary material for: Characterization of CRISPR-Cas Systems in Shewanella algae and Shewanella haliotis: Insights into the Adaptation and Survival of Marine Pathogens
Source: Pathogens. 2024 May 23;13(6):439. doi: 10.3390/pathogens13060439 (PMC11207072; doi:10.3390/pathogens13060439)
Supplement: Supplementary file 1 [file pathogens-13-00439-s001.zip › Supplement Table S1.xlsx]

## Sheet: Supplement Table S1
Supplement Table S1. Summary of sequencing and assembly data
sequencing raw data							assembly result
species	strain	read num	avg read length	total base	coverage		species	strain	contig num	min	N80	N50	N20	max	sum
Shewanella algae	AC	7233426	301	2177261226	458.259		Shewanella algae	AC	28	1160	181713	413405	1162543	1162543	4751156
Shewanella algae	CHL	3941192	301	1186298792	242.798		Shewanella algae	CHL	55	1319	90745	162092	270696	429624	4885950
Shewanella algae	CLS1	4406828	301	1326455228	271.412		Shewanella algae	CLS1	159	1006	29357	70370	140650	217863	4887246
Shewanella algae	CLS2	3761406	301	1132183206	232.065		Shewanella algae	CLS2	115	1031	44577	78097	180122	281057	4878731
Shewanella algae	CLS3	2293202	301	690253802	149.97		Shewanella algae	CLS3	128	524	42808	92139	130305	222916	4602619
Shewanella algae	CLS4	2131128	301	641469528	131.808		Shewanella algae	CLS4	35	1149	157866	223458	1200621	1200621	4866708
Shewanella algae	melkemphyllucas	3073630	301	925162630	192.413		Shewanella algae	melkemphyllucas	51	1056	119597	209797	332045	577344	4808206
Shewanella algae	SYT2	2862180	301	861516180	180.175		Shewanella algae	SYT2	37	1123	123735	295761	418509	685673	4781557
Shewanella algae	SYT3	2116370	301	637027370	132.077		Shewanella algae	SYT3	80	502	80782	341730	1158163	1158163	4823142
Shewanella algae	YHL	4142984	301	1247038184	257.299		Shewanella algae	YHL	27	1367	139420	357371	976090	976090	4846658
Shewanella haliotis	ACCC	2927608	301	881210008	185.778		Shewanella haliotis	ACCC	74	1017	65629	118224	200127	589495	4743354
Shewanella haliotis	JFC2	2578844	301	776232044	160.376		Shewanella haliotis	JFC2	44	1049	90987	202873	1034740	1034740	4840085
Shewanella haliotis	JFC3	3709082	301	1116433682	231.779		Shewanella haliotis	JFC3	43	1346	95561	220614	378231	662381	4816796
Shewanella haliotis	JFL	3126938	301	941208338	196.171		Shewanella haliotis	JFL	41	1336	105087	264829	1114154	1114154	4797897
Shewanella haliotis	MSW	3401776	301	1023934576	228.082		Shewanella haliotis	MSW	39	1420	110992	239183	360423	383350	4489319
Shewanella haliotis	RC	3306828	301	995355228	207.09		Shewanella haliotis	RC	54	1304	95592	200902	377777	662666	4806393
Shewanella haliotis	YTH	3011522	301	906468122	188.469		Shewanella haliotis	YTH	52	1126	86194	179489	377887	662669	4809633
