# Supplementary material for: Characterization of CRISPR-Cas Systems in Shewanella algae and Shewanella haliotis: Insights into the Adaptation and Survival of Marine Pathogens
Source: Pathogens. 2024 May 23;13(6):439. doi: 10.3390/pathogens13060439 (PMC11207072; doi:10.3390/pathogens13060439)
Supplement: Supplementary file 1 [file pathogens-13-00439-s001.zip › Supplement Table S2.xlsx]

## Sheet: VF gene
Supplement Table S2. Virulence genes identified in the Shewanella
Species	Strain	Cas Type	Virulence genes	Function	Sources	Cas genes
S. algae	AC	CAS-I-F	exeG, tapW, gspG	general secretion pathway protein G, twitching ATPase, general secretion pathway protein G	Haliotis diversicolor	Cas6, Csy3, Csy2, Csy1, Cas3-Cas2, Cas1
S. algae	CHL	CAS-I-E	exeG, tapW, gspG	general secretion pathway protein G, twitching ATPase, general secretion pathway protein G	bile	Cas2, Cas1, Cas6, Cas5, Cas7, Cse2, Cse1, Cas3
S. algae	CLS1	CAS-I-F	exeG, tapW, gspG	general secretion pathway protein G, twitching ATPase, general secretion pathway protein G	wound	Cas1, Cas3-Cas2, Cas6, Csy1, Csy2, Csy3
S. algae	CLS2	CAS-I-F	exeG, tapW, gspG	general secretion pathway protein G, twitching ATPase, general secretion pathway protein G	blood	Cas1, Cas3-Cas2, Cas6, Csy1, Csy2, Csy3
S. algae	CLS3	CAS-I-F	exeG, tapW, gspG	general secretion pathway protein G, twitching ATPase, general secretion pathway protein G	blood	Cas1, Cas3-Cas2, Cas6, Csy1, Csy2, Csy3
S. algae	CLS4	CAS-I-F	exeG, tapW, gspG	general secretion pathway protein G, twitching ATPase, general secretion pathway protein G	blood	Cas6, Csy3, Csy2, Csy1, Cas3-Cas2, Cas1
S. algae	melkephyllucas	CAS-I-F	exeG, tapW, gspG	general secretion pathway protein G, twitching ATPase, general secretion pathway protein G	blood	Cas6, Csy3, Csy2, Csy1, Cas3-Cas2, Cas1
S. algae	SYT2	CAS-I-E	exeG, tapW, gspG	general secretion pathway protein G, twitching ATPase, general secretion pathway protein G	Crassostrea gigas	Cas2, Cas1, Cas6, Cas5, Cas7, Cse2, Cse1, Cas3
S. algae	SYT3	CAS-I-F	exeG, tapW, gspG	general secretion pathway protein G, twitching ATPase, general secretion pathway protein G	ocean water	Cas1, Cas3-Cas2, Cas6, Csy2, Csy3
S. algae	YHL	CAS-I-F	exeG, tapW, gspG	general secretion pathway protein G, twitching ATPase, general secretion pathway protein G	wound	Cas6, Csy3, Csy2, Csy1, Cas3-Cas2, Cas1
S. haliotis	ACCC	CAS-I-F	tapW	twitching ATPase	bile	Cas1, Cas3-Cas2, Csy1, Csy2, Csy3, Cas6
S. haliotis	JFC2	CAS-I-E	tapW	twitching ATPase	Crassostrea gigas	Cas3, Cse1, Cse2, Cas7, Cas5, Cas6, Cas1, Cas2
S. haliotis	JFC3	CAS-I-F	tapW	twitching ATPase	Crassostrea gigas	Cas6, Csy3, Csy2, Csy1, Cas3-Cas2, Cas1
S. haliotis	JFL	CAS-I-E	tapW	twitching ATPase	blood	Cas3, Cse1, Cse2, Cas7, Cas5, Cas6, Cas1, Cas2
S. haliotis	MSW	CAS-I-F	tapW	twitching ATPase	Meretrix lusoria	Cas1, Cas3-Cas2, Csy1, Csy2, Csy3, Cas6
S. haliotis	RC	CAS-I-F	tapW	twitching ATPase	blood	Cas1, Cas3-Cas2, Csy1, Csy2, Csy3, Cas6
S. haliotis	YTH	CAS-I-F	tapW	twitching ATPase	blood	Cas1, Cas3-Cas2, Csy1, Csy2, Csy3, Cas6
